# Supplementary material for: Lactiplantibacillus plantarum P133, a Folate-Producing Probiotic, Ameliorates Cardiac Injury in Hyperhomocysteinemia Mice by Modulating Gut Microbiota and Serum Metabolome
Source: Foods. 2026 Jun 9;15(12):2088. doi: 10.3390/foods15122088 (PMC13298135; doi:10.3390/foods15122088)
Supplement: Supplementary file 1 [file foods-15-02088-s001.zip]

Archive with 1 entries (1 files):
- foods-4331175-supplementary.pdf
